# Supplementary material for: Subcellular Location of Tirapazamine Reduction Dramatically Affects Aerobic but Not Anoxic Cytotoxicity
Source: Molecules. 2020 Oct 22;25(21):4888. doi: 10.3390/molecules25214888 (PMC7660101; doi:10.3390/molecules25214888)
Supplement: Supplementary file 1 [file molecules-25-04888-s001.zip]

Archive with 2 entries (2 files):
- NUC-POR_3D_rotation.avi
- PM-POR_3D_rotation.avi
